# Supplementary material for: Identifying the driver miRNAs with somatic copy number alterations driving dysregulated ceRNA networks in cancers
Source: Biol Direct. 2023 Nov 22;18:79. doi: 10.1186/s13062-023-00438-x (PMC10666415; doi:10.1186/s13062-023-00438-x)
Supplement: Supplementary file 2 — Additional file 2. Table S1. Hallmark functional enrichment of reversely dysregulated expression targets induced by SCNA driving miRNA. [file 13062_2023_438_MOESM2_ESM.xlsx]

## Sheet: Sheet1
Supplementary table1：Hallmark functional enrichment of reversely dysregulated expression targets induced by SCNA driving miRNA
driver miRNA	Functional enrichment of differentially expressed genes
	-1 vs. 0	p-value	count	1 vs. 0	p-value	count	2 vs. 0	p-value	count
hsa-miR-128-3p	CHOLESTEROL_HOMEOSTASIS	0.0334856	1	ESTROGEN_RESPONSE_EARLY	1.25557e-05	8	NA
hsa-miR-25-3p	NA			APICAL_JUNCTION	0.0275224	2	PANCREAS_BETA_CELLS	0.000242261	2
				ESTROGEN_RESPONSE_EARLY	0.0275224	2
hsa-miR-106b-5p	NA			NA			ESTROGEN_RESPONSE_EARLY	0.0456308	1
hsa-miR-30b-5p	E2F_TARGETS	1.09942e-05	6	KRAS_SIGNALING_UP	0.0234715	3	ESTROGEN_RESPONSE_EARLY	5.20339e-05	8
	G2M_CHECKPOINT	1.09942e-05	6	IL6_JAK_STAT3_SIGNALING	0.0303616	2
	MTORC1_SIGNALING	0.00217326	4	ANDROGEN_RESPONSE	0.0392361	2
hsa-miR-30d-5p	E2F_TARGETS	6.94572e-05	5	KRAS_SIGNALING_UP	0.0283741	3	ESTROGEN_RESPONSE_EARLY	1.79908e-05	9
	G2M_CHECKPOINT	6.94572e-05	5	IL6_JAK_STAT3_SIGNALING	0.0345876	2
	MTORC1_SIGNALING	0.00107808	4	ANDROGEN_RESPONSE	0.0446116	2
	MITOTIC_SPINDLE	0.0116081	3
	SPERMATOGENESIS	0.0431745	2
hsa-miR-151a-3p	E2F_TARGETS	0.0060294	2	PI3K_AKT_MTOR_SIGNALING	0.0239562	1	PI3K_AKT_MTOR_SIGNALING	0.0473438	1
hsa-miR-326	E2F_TARGETS	0.0456308	1	NA			NOTCH_SIGNALING	0.0145502	1
hsa-miR-141-3p	E2F_TARGETS	1.23855e-08	7	ESTROGEN_RESPONSE_EARLY	0.00071131	4	ESTROGEN_RESPONSE_EARLY	1.36963e-08	16
	G2M_CHECKPOINT	0.000442522	4				ESTROGEN_RESPONSE_LATE	0.000546395	10
	MITOTIC_SPINDLE	0.00632092	3				UV_RESPONSE_DN	0.0177425	6
							CHOLESTEROL_HOMEOSTASIS	0.022191	4
							IL2_STAT5_SIGNALING	0.0247857	7
							TNFA_SIGNALING_VIA_NFKB	0.025394	7
hsa-miR-200c-3p	MITOTIC_SPINDLE	0.00043408	4	ESTROGEN_RESPONSE_EARLY	0.00107808	4	ESTROGEN_RESPONSE_EARLY	5.26688e-11	20
	G2M_CHECKPOINT	0.00641044	3				ESTROGEN_RESPONSE_LATE	5.13743e-06	14
							ANDROGEN_RESPONSE	0.0274043	5
hsa-miR-17-3p	NA			HEDGEHOG_SIGNALING	0.0244444	1	NA
				APICAL_SURFACE	0.0298218	1
hsa-miR-330-3p	G2M_CHECKPOINT	0.0116968	2	NA			NA
hsa-miR-33a-5p	NA			ESTROGEN_RESPONSE_EARLY	0.000255589	6	NA
				ADIPOGENESIS	0.0136617	4
				UV_RESPONSE_DN	0.0299413	3
				CHOLESTEROL_HOMEOSTASIS	0.0480221	2
