# Supplementary material for: Identifying the driver miRNAs with somatic copy number alterations driving dysregulated ceRNA networks in cancers
Source: Biol Direct. 2023 Nov 22;18:79. doi: 10.1186/s13062-023-00438-x (PMC10666415; doi:10.1186/s13062-023-00438-x)
Supplement: Supplementary file 3 — Additional file 3. Table S2. Hallmark functional enrichment analysis of dysregulated active targets of driver miRNAs. [file 13062_2023_438_MOESM3_ESM.xlsx]

## Sheet: Sheet1
Supplementary table2:Hallmark functional enrichment analysis of dysregulated active targets of driver miRNAs
driver miRNA	dysregulated target genes set
	state	-1 vs. 0	p-value	1 vs. 0	p-value	2 vs. 0	p-value
hsa-miR-128-3p	destroy	UV_RESPONSE_DN	6.49569e-08	UV_RESPONSE_DN	3.49468e-06	NA
		EPITHELIAL_MESENCHYMAL_TRANSITION	0.00136216	ESTROGEN_RESPONSE_EARLY	0.00582054
		APICAL_JUNCTION	0.00428794	HEME_METABOLISM	0.00582054
		ANGIOGENESIS	0.00771805	APICAL_JUNCTION	0.0136373
		HEME_METABOLISM	0.0122647	EPITHELIAL_MESENCHYMAL_TRANSITION	0.0136373
		TNFA_SIGNALING_VIA_NFKB	0.0317036	HYPOXIA	0.0136373
				P53_PATHWAY	0.0136373
				ANGIOGENESIS	0.040645
hsa-miR-25-3p	obtain	NA	NA	COMPLEMENT	0.0373879	NA
	destroy	UV_RESPONSE_DN	7.86334e-09	EPITHELIAL_MESENCHYMAL_TRANSITION	1.40021e-07	UV_RESPONSE_DN	1.42216e-08
		EPITHELIAL_MESENCHYMAL_TRANSITION	3.62836e-05	UV_RESPONSE_DN	7.77337e-05	EPITHELIAL_MESENCHYMAL_TRANSITION	3.00344e-08
		PROTEIN_SECRETION	0.00261569	APOPTOSIS	0.00337149	ESTROGEN_RESPONSE_EARLY	0.00352014
		ESTROGEN_RESPONSE_EARLY	0.00263144	TGF_BETA_SIGNALING	0.0191953	PROTEIN_SECRETION	0.00602553
		TGF_BETA_SIGNALING	0.00338986	HYPOXIA	0.0364725	TGF_BETA_SIGNALING	0.00642884
		ESTROGEN_RESPONSE_LATE	0.015089			TNFA_SIGNALING_VIA_NFKB	0.00823223
		HYPOXIA	0.015089			HYPOXIA	0.018035
		APOPTOSIS	0.01516			ANDROGEN_RESPONSE	0.0220878
		P53_PATHWAY	0.032451			APOPTOSIS	0.0341852
		TNFA_SIGNALING_VIA_NFKB	0.032451			ESTROGEN_RESPONSE_LATE	0.0369327
hsa-miR-106b-5p	obtain	CHOLESTEROL_HOMEOSTASIS	0.0168834	ESTROGEN_RESPONSE_EARLY	0.0218066	NA
		FATTY_ACID_METABOLISM	0.0360484	ESTROGEN_RESPONSE_LATE	0.0218066
				DNA_REPAIR	0.0469919
	destroy	APOPTOSIS	1.42483e-05	UV_RESPONSE_DN	3.02102e-05	UV_RESPONSE_DN	2.77611e-11
		TGF_BETA_SIGNALING	0.00015803	APOPTOSIS	0.00153143	APOPTOSIS	7.12389e-10
		UV_RESPONSE_DN	0.000333759	TNFA_SIGNALING_VIA_NFKB	0.0023708	TNFA_SIGNALING_VIA_NFKB	1.73336e-05
		TNFA_SIGNALING_VIA_NFKB	0.000350609	HYPOXIA	0.0205664	TGF_BETA_SIGNALING	0.000171005
		PROTEIN_SECRETION	0.00477443	ANGIOGENESIS	0.0367033	ESTROGEN_RESPONSE_EARLY	0.000681229
		MITOTIC_SPINDLE	0.00496369	PROTEIN_SECRETION	0.0463119	PROTEIN_SECRETION	0.00423518
		ADIPOGENESIS	0.0114671			ANDROGEN_RESPONSE	0.00614102
		ANDROGEN_RESPONSE	0.0175766			EPITHELIAL_MESENCHYMAL_TRANSITION	0.013173
		APICAL_JUNCTION	0.0457808			HYPOXIA	0.013173
		HYPOXIA	0.0457808			MITOTIC_SPINDLE	0.023357
						ADIPOGENESIS	0.0435699
hsa-miR-30b-5p	obtain	NA		TNFA_SIGNALING_VIA_NFKB	0.000147001	INTERFERON_GAMMA_RESPONSE	0.0190708
				UV_RESPONSE_DN	0.000519691
				TGF_BETA_SIGNALING	0.00651175
				WNT_BETA_CATENIN_SIGNALING	0.00959309
				HYPOXIA	0.00962342
				INFLAMMATORY_RESPONSE	0.00962342
				INTERFERON_GAMMA_RESPONSE	0.00962342
				IL6_JAK_STAT3_SIGNALING	0.0189216
				ALLOGRAFT_REJECTION	0.0490325
	destroy	EPITHELIAL_MESENCHYMAL_TRANSITION	1.2122e-10	HYPOXIA	0.0117685	EPITHELIAL_MESENCHYMAL_TRANSITION	3.97788e-08
		KRAS_SIGNALING_UP	0.0116928			KRAS_SIGNALING_UP	0.0249742
		IL2_STAT5_SIGNALING	0.0369846
		APOPTOSIS	0.0499653
hsa-miR-30d-5p	obtain	NA		INTERFERON_GAMMA_RESPONSE	0.00093911	NA
				MITOTIC_SPINDLE	0.0167793
				UV_RESPONSE_DN	0.0298069
				IL6_JAK_STAT3_SIGNALING	0.0474995
	destroy	EPITHELIAL_MESENCHYMAL_TRANSITION	1.20965e-10	GLYCOLYSIS	0.0483768	EPITHELIAL_MESENCHYMAL_TRANSITION	2.25466e-10
		TGF_BETA_SIGNALING	0.0206922	HYPOXIA	0.0483768	GLYCOLYSIS	0.044333
				MYC_TARGETS_V1	0.0483768	ANGIOGENESIS	0.0479915
						HEDGEHOG_SIGNALING	0.0479915
hsa-miR-141-3p	obtain	ESTROGEN_RESPONSE_EARLY	0.0456309	UV_RESPONSE_DN	0.0405763	NA
	destroy	UV_RESPONSE_DN	1.22485e-06	IL2_STAT5_SIGNALING	0.000895418	UV_RESPONSE_DN	2.79111e-07
		IL2_STAT5_SIGNALING	0.000353206	WNT_BETA_CATENIN_SIGNALING	0.00314183	IL2_STAT5_SIGNALING	0.000413485
		TNFA_SIGNALING_VIA_NFKB	0.00109024	UV_RESPONSE_DN	0.00757813	EPITHELIAL_MESENCHYMAL_TRANSITION	0.000439655
		TGF_BETA_SIGNALING	0.00211022	TGF_BETA_SIGNALING	0.00929243	TNFA_SIGNALING_VIA_NFKB	0.00121962
		WNT_BETA_CATENIN_SIGNALING	0.00266048	MITOTIC_SPINDLE	0.0211356	TGF_BETA_SIGNALING	0.00375553
		HYPOXIA	0.00748357	INFLAMMATORY_RESPONSE	0.021807	WNT_BETA_CATENIN_SIGNALING	0.00442299
		EPITHELIAL_MESENCHYMAL_TRANSITION	0.0175631	TNFA_SIGNALING_VIA_NFKB	0.021807	ANGIOGENESIS	0.0104183
		INFLAMMATORY_RESPONSE	0.0175631	APOPTOSIS	0.0398875	APOPTOSIS	0.0173196
		P53_PATHWAY	0.0175631			HYPOXIA	0.0174867
		ANDROGEN_RESPONSE	0.0195907			INFLAMMATORY_RESPONSE	0.0174867
		ANGIOGENESIS	0.0324837			P53_PATHWAY	0.0174867
		APOPTOSIS	0.0460577			NOTCH_SIGNALING	0.0306249
						ANDROGEN_RESPONSE	0.0335574
hsa-miR-200c-3p	destroy	UV_RESPONSE_DN	1.67487e-14	UV_RESPONSE_DN	3.08578e-07	UV_RESPONSE_DN	1.58062e-14
		TNFA_SIGNALING_VIA_NFKB	6.60707e-08	TNFA_SIGNALING_VIA_NFKB	3.11168e-07	TNFA_SIGNALING_VIA_NFKB	2.57384e-07
		HYPOXIA	9.48939e-05	HYPOXIA	0.000473495	EPITHELIAL_MESENCHYMAL_TRANSITION	9.05987e-07
		ANDROGEN_RESPONSE	0.000560266	ANDROGEN_RESPONSE	0.00125315	HYPOXIA	8.66876e-05
		EPITHELIAL_MESENCHYMAL_TRANSITION	0.000710467	EPITHELIAL_MESENCHYMAL_TRANSITION	0.00130475	ANDROGEN_RESPONSE	0.00101341
		IL2_STAT5_SIGNALING	0.00402722	INFLAMMATORY_RESPONSE	0.0183475	KRAS_SIGNALING_UP	0.00366521
		INFLAMMATORY_RESPONSE	0.00424865	KRAS_SIGNALING_UP	0.0183475	IL2_STAT5_SIGNALING	0.00773573
		KRAS_SIGNALING_UP	0.00424865	IL6_JAK_STAT3_SIGNALING	0.0454813	INFLAMMATORY_RESPONSE	0.00813831
		TGF_BETA_SIGNALING	0.010882			TGF_BETA_SIGNALING	0.0150179
		NOTCH_SIGNALING	0.0141383			NOTCH_SIGNALING	0.0181384
		WNT_BETA_CATENIN_SIGNALING	0.041371			ANGIOGENESIS	0.0290241
		IL6_JAK_STAT3_SIGNALING	0.0446699
hsa-miR-17-3p	obtain	MTORC1_SIGNALING	0.0483768	ANDROGEN_RESPONSE	0.00728198	NA
		OXIDATIVE_PHOSPHORYLATION	0.0483768	ADIPOGENESIS	0.0275224
				MTORC1_SIGNALING	0.0275224
	destroy	ANGIOGENESIS	0.00821355	NA		HEDGEHOG_SIGNALING	0.0113579
		HEDGEHOG_SIGNALING	0.00821355			ADIPOGENESIS	0.0114602
		UV_RESPONSE_DN	0.0328542			TGF_BETA_SIGNALING	0.0245652
		IL2_STAT5_SIGNALING	0.0454027
		KRAS_SIGNALING_UP	0.0456308
hsa-miR-33a-5p	obtain	TGF_BETA_SIGNALING	0.00397856	NA		NA
		G2M_CHECKPOINT	0.0483768
		TNFA_SIGNALING_VIA_NFKB	0.00442113
	destroy	TGF_BETA_SIGNALING	0.00639012	TGF_BETA_SIGNALING	1.898e-09	NA
		HEME_METABOLISM	0.0199905	UV_RESPONSE_DN	4.78661e-06
		PROTEIN_SECRETION	0.04365	EPITHELIAL_MESENCHYMAL_TRANSITION	0.00313573
		UV_RESPONSE_DN	0.0487617	HYPOXIA	0.00742066
		ANDROGEN_RESPONSE	0.0494727	ANDROGEN_RESPONSE	0.0207119
				ESTROGEN_RESPONSE_EARLY	0.0340673
				PROTEIN_SECRETION	0.0423054
