# Supplementary material for: Identifying the driver miRNAs with somatic copy number alterations driving dysregulated ceRNA networks in cancers
Source: Biol Direct. 2023 Nov 22;18:79. doi: 10.1186/s13062-023-00438-x (PMC10666415; doi:10.1186/s13062-023-00438-x)
Supplement: Supplementary file 4 — Additional file 4. Table S3. Reported driver miRNAs that play important cancer-related functions in vivo or in vitro. [file 13062_2023_438_MOESM4_ESM.xlsx]

## Sheet: Sheet1
Supplementary table3:Reported driver miRNAs that play important cancer-related functions in vivo or in vitro
Driver miRNA	Evidence	Database	Cancer	PMID
hsa-miR-30d-5p	mir-30 as one of the important miRNAs in regulating the stem-like features of T-Ics	OncomiRDB	breast cancer	20498642
hsa-miR-30b-5p	mir-30 as one of the important miRNAs in regulating the stem-like features of T-Ics	OncomiRDB	breast cancer	20498642
hsa-miR-26b-3p	MicroRNA-26b is underexpressed in human breast cancer and induces cell apoptosis by targeting SLC7A11.	miRCancer	breast cancer	21510944
	MiRNA-26b inhibits proliferation by targeting PTGS2 in breast cancer.	miRCancer	breast cancer	23374284
	MiRNA-26b inhibits cellular proliferation by targeting CDK8 in breast cancer.	miRCancer	breast cancer	24753748
	MicroRNA-26b suppresses autophagy in breast cancer cells by targeting DRAM1 mRNA, and is downregulated by irradiation.	NA	breast cancer	33574938
hsa-miR-106b-3p	MiR-106b and miR-93 regulate cell progression by suppression of PTEN via PI3K/Akt pathway in breast cancer.	miRCancer	breast cancer	28518139
	MicroRNA-106b targets FUT6 to promote cell migration, invasion, and proliferation in human breast cancer.	miRCancer	breast cancer	27519168
hsa-miR-106b-5p	MiR-106b and miR-93 regulate cell progression by suppression of PTEN via PI3K/Akt pathway in breast cancer.	miRCancer	breast cancer	28518139
	MicroRNA-106b targets FUT6 to promote cell migration, invasion, and proliferation in human breast cancer.	miRCancer	breast cancer	27519168
hsa-miR-25-3p	Expression of circulating miR-17, miR-25, and miR-133 in breast cancer patients.	miRCancer	breast cancer	30485486
hsa-miR-326	MicroRNA-326 Functions as a Tumor Suppressor in Breast Cancer by Targeting ErbB/PI3K Signaling Pathway.	miRCancer	breast cancer	31417861
	Functional analyses of microRNA-326 in breast cancer development.	miRCancer	breast cancer	31311830
	Involvement of miR-326 in chemotherapy resistance of breast cancer through modulating expression of multidrug resistance-associated protein 1	OncomiRDB	breast cancer	19883630
hsa-miR-141-3p	Downregulation of miRNA-141 in breast cancer cells is associated with cell migration and invasion: involvement of ANP32E targeting.	miRCancer	breast cancer	28220627
hsa-miR-141-5p	Downregulation of miRNA-141 in breast cancer cells is associated with cell migration and invasion: involvement of ANP32E targeting.	miRCancer	breast cancer	28220627
hsa-miR-200c-3p	MiR-200c suppresses TGF-β signaling and counteracts trastuzumab resistance and metastasis by targeting ZNF217 and ZEB1 in breast cancer	miRCancer	breast cancer	24615544
	TrkB is targeted by miR-200c in breast cancer conferring anoikis resistance.	NA	breast cancer	21501518
	Phosphoglucose isomerase/autocrine motility factor mediates epithelial-mesenchymal transition regulated by miR-200 in breast cancer cells	OncomiRDB	breast cancer	21389093
	MicroRNA-200c represses migration and invasion of breast cancer cells by targeting actin-regulatory proteins FHOD1 and PPM1F	OncomiRDB	breast cancer	22144583
	tumour suppressor p53 has a role in regulating both EMT and EMT-associated stem cell properties through transcriptional activation of the microRNA miR-200c.	OncomiRDB	breast cancer	21336307
	Downregulation of miRNA-200c links breast cancer stem cells with normal stem cells	OncomiRDB	breast cancer	19665978
hsa-miR-200c-5p	MiR-200c suppresses TGF-β signaling and counteracts trastuzumab resistance and metastasis by targeting ZNF217 and ZEB1 in breast cancer	miRCancer	breast cancer	24615544
	TrkB is targeted by miR-200c in breast cancer conferring anoikis resistance.	NA	breast cancer	21501518
	Phosphoglucose isomerase/autocrine motility factor mediates epithelial-mesenchymal transition regulated by miR-200 in breast cancer cells	OncomiRDB	breast cancer	21389093
	MicroRNA-200c represses migration and invasion of breast cancer cells by targeting actin-regulatory proteins FHOD1 and PPM1F	OncomiRDB	breast cancer	22144583
	tumour suppressor p53 has a role in regulating both EMT and EMT-associated stem cell properties through transcriptional activation of the microRNA miR-200c.	OncomiRDB	breast cancer	21336307
	Downregulation of miRNA-200c links breast cancer stem cells with normal stem cells	OncomiRDB	breast cancer	19665978
has-miR-17-3p	miR-17-3p could be responsible for a tumor suppression, which plays a major role in human breast cancer	miRCancer	breast cancer	28875846
	microRNA 17/20 inhibits cellular invasion and tumor metastasis in breast cancer by heterotypic signaling	OncomiRDB	breast cancer	20406904
	blockade of miR-17 is shown to decrease breast cancer cell invasion/migration in vitro and metastasis in vivo.	OncomiRDB	breast cancer	19887617
hsa-miR-625-3p	miR-625 suppresses cell proliferation and migration by targeting HMGA1 in breast cancer.	miRCancer	breast cancer	26806308
hsa-miR-625-5p	miR-625 suppresses cell proliferation and migration by targeting HMGA1 in breast cancer.	miRCancer	breast cancer	26806308
hsa-miR-423-5p	Suppression of hsa-miR-423-5p inhibited cell proliferation and invasion in both T47D and MDA-MB-231 breast cancer cell lines, and tumor growth in vivo.	NA	breast cancer	31213129
	Overexpression of LINC00968 was observed to inhibit BC cell proliferation, migration and tube formation abilities in vitro as well as tumor growth in vivo through inhibition of hsa-miR-423-5p.	NA	breast cancer	33493140
hsa-miR-193a-5p	MicroRNA-193a inhibits breast cancer proliferation and metastasis by downregulating WT1.	miRCancer	breast cancer	29016617
has-miR-330-3p	Increased expression of miR-330-3p: a novel independent indicator of poor prognosis in human breast cancer.	miRCancer	breast cancer	29630118
	Targeting of CCBE1 by miR-330-3p in human breast cancer promotes metastasis.	miRCancer	breast cancer	28419078
hsa-miR-33a-3p	MiR-33a Decreases High-Density Lipoprotein-Induced Radiation Sensitivity in Breast Cancer.	miRCancer	breast cancer	27055396
	MiR-33a suppresses breast cancer cell proliferation and metastasis by targeting ADAM9 and ROS1.	miRCancer	breast cancer	26507842
hsa-miR-33a-5p	MiR-33a Decreases High-Density Lipoprotein-Induced Radiation Sensitivity in Breast Cancer.	miRCancer	breast cancer	27055396
	MiR-33a suppresses breast cancer cell proliferation and metastasis by targeting ADAM9 and ROS1.	miRCancer	breast cancer	26507842
hsa-miR‐203b‐3p	Over‐expressed miR‐203b‐3p was associated with favorable therapy response and patient survival in breast tumors	NA	breast cancer	30359947
hsa-miR-92a-1-5p	hsa-miR-92a-1-5p can differentiate tumors from normal samples as well as discriminate the molecular subtypes of breast cancer	NA	breast cancer	30388053
hsa-miR-659-5p	miR-659-5p were identified as independent risk factors associated with OS time in the Triple-negative breast cancer.	NA	breast cancer	31897142
hsa-miR-128-3p	Loss of SNAIL regulated miR-128-2 on chromosome 3p22.3 targets multiple stem cell factors to promote transformation of mammary epithelial cells	OncomiRDB	breast cancer	23019226
	MiR-128-3p suppresses breast cancer cellular progression via targeting LIMK1	NA	breast cancer	31078043
hsa-miR-30d-3p	Hsa-mir-30d-3p is identified as one of the relevant biomarkers for non-small cell lung cancer	NA	non-small cell lung cancer	28927412
hsa-miR-3917	Hsa-mir-3917 is identified as one of biomarkers of better prognosis in colon adenocarcinoma	NA	colon adenocarcinoma	31892859
	Hsa-mir-3917 is identified as one of the novel microRNA signatures predicting survival of gastric adenocarcinoma patients	NA	gastric adenocarcinom	31772663
hsa-miR-3127-5p	Downregulation of miR-3127-5p promotes epithelial-mesenchymal transition via FZD4 regulation of Wnt/β-catenin signaling in non-small-cell lung cancer	NA	non-small-cell lung cancer	29566281
	miR-3127-5p mimic partially reversed the malignant phenotype of colorectal cancer cells induced by LINC00174.	NA	colorectal cancer	34226413
	hsa-mir-3917 participates in the pathogenesis of abdominal aortic aneurysm by regulating vascular smooth muscle cells	NA	abdominal aortic aneurysm	34898354
	LINC00319 promotes migration, invasion and epithelial-mesenchymal transition process in cervical cancer by regulating miR-3127-5p/RPP25 axis	NA	cervical cancer	31942724
	MicroRNA-3127 promotes cell proliferation and tumorigenicity in hepatocellular carcinoma by disrupting of PI3K/AKT negative regulation	miRCancer	hepatocellular carcinoma	25849943
	Long noncoding RNA gastric cancer-associated transcript 3 plays oncogenic roles in glioma through sponging miR-3127-5p	NA	glioma	30317610
hsa-miR-5000-3p	miR-5000-3p confers oxaliplatin resistance by targeting ubiquitin-specific peptidase 49 in colorectal cancer	NA	colorectal cancer	34075026
	MiR-5000-3p, miR-5009-3P and miR-552: potential microRNA biomarkers of side population cells in colon cancer	NA	colorectal cancer	24898979
hsa-miR-151a-3p	The signature of the four-miRNAs (miR-146a-5p, miR-151a-3p, miR-2110 and miR-21-5p) identified in peripheral plasma is a promising novel biomarker for the diagnosis of CC.	NA	cervical cancer	31658043
	the presence, absence, or deregulation of several circulating miRNAs (i.e., let-7a, miR-21, miR-93, miR-192a, miR-18a, and miR-10b for gastric cancer, and miR-21, miR-375, miR-25-3p, miR-151a-3p, and miR-100-3p for esophageal cancer) are associated with initiation and progression of gastric and esophageal cancers.	NA	gastric and esophageal cancers	29923196
	miR-151a-3p-rich small extracellular vesicles derived from gastric cancer accelerate liver metastasis via initiating a hepatic stemness-enhancing niche.	NA	gastric cancer	34535770
	Over-expression of miR-151a-3p inhibits proliferation and migration of PC-3 prostate cancer cells	NA	prostate cancer	29773107
	Circulating miRNA profile in esophageal adenocarcinoma.	miRCancer	esophageal adenocarcinoma	27904783
hsa-miR-7-1-3p	miR-7-1-3p as epigenetic regulators, can modulate autophagy pathways within brain tumors	NA	brain tumors	32517694
	overexpression of miR-7-1-3p augmented luteolin and silibinin to inhibit autophagy and induce apoptosis in glioblastoma in vivo	NA	glioma	26573275
